# Supplementary material for: Study of Micro-Samples from the Open-Air Rock Art Site of Cueva de la Vieja (Alpera, Albacete, Spain) for Assessing the Performance of a Desalination Treatment
Source: Molecules. 2023 Aug 3;28(15):5854. doi: 10.3390/molecules28155854 (PMC10420967; doi:10.3390/molecules28155854)
Supplement: Supplementary file 1 [file molecules-28-05854-s001.zip]

Archive with 1 entries (1 files):
- molecules-2508621-supplementary.pdf
